# Supplementary material for: Comparative Genomic and Transcriptomic Analysis Suggests the Evolutionary Dynamic of GH3 Genes in Gramineae Crops
Source: Front Plant Sci. 2019 Oct 15;10:1297. doi: 10.3389/fpls.2019.01297 (PMC6803601; doi:10.3389/fpls.2019.01297)
Supplement: Table S1 — Summary of information on GH3 genes in six Gramineae crops. [file Table_1.xlsx]

## Sheet: Sheet1
Species	Name	Protein ID	CHR	CHR.start	CHR.end	Gene ID
Bd	BdGH3-4	KQK03340	BdChr2	5561650	5567409	BRADI_2g07227v3	Group 1	Orthogroup 2
	BdGH3-5	KQK04638	BdChr2	13290462	13295681	BRADI_2g14830v3	Group 1	Orthogroup 2
	BdGH3-2	KQK15444	BdChr1	18351483	18353857	BRADI_1g22830v3	Group 2	Orthogroup 1
	BdGH3-6	KQK05547	BdChr2	18211846	18214451	BRADI_2g20740v3	Group 2	Orthogroup 1
	BdGH3-7	KQK10103	BdChr2	51316996	51319537	BRADI_2g52000v3	Group 2	Orthogroup 1
	BdGH3-8	KQJ88359	BdChr4	18374858	18379494	BRADI_4g17237v3	Group 2	Orthogroup 1
	BdGH3-1	KQK14709	BdChr1	14648770	14656690	BRADI_1g18200v3	Group 2	Orthogroup 3
	BdGH3-3	KQK15585	BdChr1	19194103	19196966	BRADI_1g23840v3	Group 2	Orthogroup 4
Hv	HvGH3-2	HORVU1Hr1G092890.1	HvChr1	551611577	551616686	HORVU1Hr1G092890	Group 1	Orthogroup 2
	HvGH3-6	HORVU3Hr1G029670.1	HvChr3	138479113	138486466	HORVU3Hr1G029670	Group 1	Orthogroup 2
	HvGH3-1	HORVU1Hr1G066340.8	HvChr1	471968327	471970431	HORVU1Hr1G066340	Group 2	Orthogroup 1
	HvGH3-4	HORVU2Hr1G034670.2	HvChr2	143046440	143048860	HORVU2Hr1G034670	Group 2	Orthogroup 1
	HvGH3-5	HORVU2Hr1G088460.1	HvChr2	632846868	632848918	HORVU2Hr1G088460	Group 2	Orthogroup 1
	HvGH3-7	HORVU3Hr1G074230.1	HvChr3	557551444	557555429	HORVU3Hr1G074230	Group 2	Orthogroup 1
	HvGH3-8	HORVU3Hr1G077360.1	HvChr3	572642818	572645451	HORVU3Hr1G077360	Group 2	Orthogroup 1
	HvGH3-9	HORVU5Hr1G076300.1	HvChr5	550374763	550376865	HORVU5Hr1G076300	Group 2	Orthogroup 1
	HvGH3-3	HORVU2Hr1G019970.6	HvChr2	52791404	52795941	HORVU2Hr1G019970	Group 2	Orthogroup 3
Sb	SbGH3-3	EES00046	SbChr3	1339031	1344969	SORBI_3003G015000	Group 1	Orthogroup 2
	SbGH3-4	OQU86099	SbChr3	1347097	1350076	SORBI_3003G015100	Group 1	Orthogroup 2
	SbGH3-5	EES03296	SbChr3	56007475	56011310	SORBI_3003G224100	Group 1	Orthogroup 2
	SbGH3-11	OQU78510	SbChr9	58521483	58527393	SORBI_3009G249900	Group 1	Orthogroup 2
	SbGH3-1	EER94671	SbChr1	61899347	61901912	SORBI_3001G331200	Group 2	Orthogroup 1
	SbGH3-2	EER99639	SbChr2	72312731	72315380	SORBI_3002G361500	Group 2	Orthogroup 1
	SbGH3-6	EES01517	SbChr3	63587722	63591672	SORBI_3003G306500	Group 2	Orthogroup 1
	SbGH3-7	EES01578	SbChr3	64788965	64791610	SORBI_3003G319900	Group 2	Orthogroup 1
	SbGH3-8	KXG28532	SbChr5	58096385	58103150	SORBI_3005G134200	Group 2	Orthogroup 1
	SbGH3-9	EES16535	SbChr8	1251217	1253906	SORBI_3008G015100	Group 2	Orthogroup 1
	SbGH3-10	EES19769	SbChr9	54004402	54006671	SORBI_3009G187700	Group 2	Orthogroup 1
Si	SiGH3-3	KQL14091	SiChr3	8732112	8737421	SETIT_021291mg	Group 1	Orthogroup 2
	SiGH3-5	KQL03378	SiChr5	2063426	2068995	SETIT_000531mg	Group 1	Orthogroup 2
	SiGH3-6	KQL03381	SiChr5	2078548	2081851	SETIT_004032mg	Group 1	Orthogroup 2
	SiGH3-7	KQL03382	SiChr5	2088919	2091685	SETIT_003893mg	Group 1	Orthogroup 2
	SiGH3-8	KQL05928	SiChr5	29137130	29143170	SETIT_000805mg	Group 1	Orthogroup 2
	SiGH3-15	KQK94839	SiChr8	27880704	27882740	SETIT_028354mg	Group 1	Orthogroup 2
	SiGH3-1	KQL26503	SiChr2	44802506	44804886	SETIT_029251mg	Group 2	Orthogroup 1
	SiGH3-2	KQL27109	SiChr2	47843981	47848093	SETIT_029299mg	Group 2	Orthogroup 1
	SiGH3-4	KQL14849	SiChr3	14335030	14337324	SETIT_021468mg	Group 2	Orthogroup 1
	SiGH3-9	KQL07115	SiChr5	37746660	37751834	SETIT_000732mg	Group 2	Orthogroup 1
	SiGH3-10	KQL07268	SiChr5	38827485	38829674	SETIT_000713mg	Group 2	Orthogroup 1
	SiGH3-12	KQK99810	SiChr7	34859426	34861274	SETIT_012077mg	Group 2	Orthogroup 1
	SiGH3-13	KQK93492	SiChr8	1514286	1516772	SETIT_028113mg	Group 2	Orthogroup 1
	SiGH3-14	KQK94794	SiChr8	27006522	27011905	SETIT_028213mg	Group 2	Orthogroup 1
	SiGH3-17	KQK90345	SiChr9	41882049	41884098	SETIT_034733mg	Group 2	Orthogroup 1
	SiGH3-11	KQK99805	SiChr7	34844463	34847510	SETIT_009623mg	Group 2	Orthogroup 6
	SiGH3-16	KQK88632	SiChr9	15668541	15670817	SETIT_039741mg	Group 2	Orthogroup 7
Zm	ZmGH3-4	Zm00001d039345_P001	ZmChr3	2191276	2193951	Zm00001d039345	Group 1	Orthogroup 2
	ZmGH3-5	Zm00001d039346_P001	ZmChr3	2195056	2197943	Zm00001d039346	Group 1	Orthogroup 2
	ZmGH3-10	Zm00001d008957_P001	ZmChr8	27190533	27195349	Zm00001d008957	Group 1	Orthogroup 2
	ZmGH3-11	Zm00001d009714_P001	ZmChr8	77386882	77391857	Zm00001d009714	Group 1	Orthogroup 2
	ZmGH3-13	Zm00001d011377_P001	ZmChr8	148947109	148951007	Zm00001d011377	Group 1	Orthogroup 2
	ZmGH3-1	Zm00001d029577_P003	ZmChr1	77398644	77401233	Zm00001d029577	Group 2	Orthogroup 1
	ZmGH3-2	Zm00001d006753_P001	ZmChr2	215957135	215959705	Zm00001d006753	Group 2	Orthogroup 1
	ZmGH3-3	Zm00001d007395_P001	ZmChr2	230685598	230692435	Zm00001d007395	Group 2	Orthogroup 1
	ZmGH3-6	Zm00001d043244_P001	ZmChr3	193000729	193003186	Zm00001d043244	Group 2	Orthogroup 1
	ZmGH3-7	Zm00001d043350_P001	ZmChr3	197409841	197413465	Zm00001d043350	Group 2	Orthogroup 1
	ZmGH3-8	Zm00001d022017_P001	ZmChr7	168160113	168162604	Zm00001d022017	Group 2	Orthogroup 1
	ZmGH3-12	Zm00001d010697_P001	ZmChr8	124866876	124869473	Zm00001d010697	Group 2	Orthogroup 1
	ZmGH3-9	Zm00001d022473_P010	ZmChr7	178323659	178329811	Zm00001d022473	Group 2	Orthogroup 3
Os	OsGH3-3	LOC_Os01g12160.1	OsChr1	6624963	6630462	LOC_Os01g12160	Group 1	Orthogroup 2
	OsGH3-5	LOC_Os05g50890.1	OsChr5	29200198	29205717	LOC_Os05g50890	Group 1	Orthogroup 2
	OsGH3-12	LOC_Os11g08340.1	OsChr11	4401492	4403522	LOC_Os11g08340	Group 1	Orthogroup 2
	OsGH3-6	LOC_Os05g05180.2	OsChr5	2522903	2525214	LOC_Os05g05180	Group 1	Orthogroup 5
	OsGH3-1	LOC_Os01g57610.1	OsChr1	33308448	33311391	LOC_Os01g57610	Group 2	Orthogroup 1
	OsGH3-2	LOC_Os01g55940.1	OsChr1	32221376	32225123	LOC_Os01g55940	Group 2	Orthogroup 1
	OsGH3-4	LOC_Os05g42150.1	OsChr5	24643516	24646086	LOC_Os05g42150	Group 2	Orthogroup 1
	OsGH3-8	LOC_Os07g40290.1	OsChr7	24149649	24152079	LOC_Os07g40290	Group 2	Orthogroup 1
	OsGH3-9	LOC_Os07g38890.1	OsChr7	23325197	23327227	LOC_Os07g38890	Group 2	Orthogroup 1
	OsGH3-10	LOC_Os07g38860.1	OsChr7	23314482	23319154	LOC_Os07g38860	Group 2	Orthogroup 1
	OsGH3-13	LOC_Os11g32520.1	OsChr11	19188565	19190125	LOC_Os11g32520	Group 2	Orthogroup 1
	OsGH3-11	LOC_Os07g47490.1	OsChr7	28391725	28400307	LOC_Os07g47490	Group 2	Orthogroup 3
	OsGH3-7	LOC_Os06g30440.1	OsChr6	17586899	17590682	LOC_Os06g30440	Group 2	Orthogroup 4
