# Supplementary material for: Comparative Genomic and Transcriptomic Analysis Suggests the Evolutionary Dynamic of GH3 Genes in Gramineae Crops
Source: Front Plant Sci. 2019 Oct 15;10:1297. doi: 10.3389/fpls.2019.01297 (PMC6803601; doi:10.3389/fpls.2019.01297)
Supplement: Table S2 — Orthogroups among in six Gramineae crops. [file Table_2.xlsx]

## Sheet: Sheet1
	Bd	Hv	Os	Sb	Si	Zm
Orthogroup1	BdGH3-2 BdGH3-6 BdGH3-7 BdGH3-8	HvGH3-1 HvGH3-4 HvGH3-5 HvGH3-7 HvGH3-8 HvGH3-9	OsGH3-1 OsGH3-10 OsGH3-13 OsGH3-2 OsGH3-4 OsGH3-8 OsGH3-9	SbGH3-1 SbGH3-10 SbGH3-2 SbGH3-6 SbGH3-7 SbGH3-8 SbGH3-9	SiGH3-1 SiGH3-10 SiGH3-12 SiGH3-13 SiGH3-14 SiGH3-17 SiGH3-4 SiGH3-9	ZmGH3-1 ZmGH3-12 ZmGH3-2 ZmGH3-3 ZmGH3-6 ZmGH3-7 ZmGH3-8
Orthogroup2	BdGH3-4 BdGH3-5	HvGH3-2 HvGH3-6	OsGH3-12 OsGH3-3 OsGH3-5	SbGH3-11 SbGH3-3 SbGH3-4 SbGH3-5	SiGH3-15 SiGH3-3 SiGH3-5 SiGH3-6 SiGH3-7 SiGH3-8	ZmGH3-10 ZmGH3-11 ZmGH3-13 ZmGH3-4 ZmGH3-5
Orthogroup3	BdGH3-1	HvGH3-3	OsGH3-11	SiGH3-2		ZmGH3-9
Orthogroup4	BdGH3-3		OsGH3-7
Orthogroup5			OsGH3-6
Orthogroup6				SiGH3-16
				SiGH3-11

## Sheet: Sheet1 (2)
	Bd	Hv	Os	Sb	Si	Zm
Orthogroup1	BdGH3-2 BdGH3-6 BdGH3-7 BdGH3-8	HvGH3-1 HvGH3-4 HvGH3-5 HvGH3-7 HvGH3-8 HvGH3-9	OsGH3-1 OsGH3-10 OsGH3-13 OsGH3-2 OsGH3-4 OsGH3-8 OsGH3-9	SbGH3-1 SbGH3-10 SbGH3-2 SbGH3-6 SbGH3-7 SbGH3-8 SbGH3-9	SiGH3-1 SiGH3-10 SiGH3-12 SiGH3-13 SiGH3-14 SiGH3-17 SiGH3-4 SiGH3-9	ZmGH3-1 ZmGH3-12 ZmGH3-2 ZmGH3-3 ZmGH3-6 ZmGH3-7 ZmGH3-8
Orthogroup2	BdGH3-4 BdGH3-5	HvGH3-2 HvGH3-6	OsGH3-12 OsGH3-3 OsGH3-5	SbGH3-11 SbGH3-3 SbGH3-4 SbGH3-5	SiGH3-15 SiGH3-3 SiGH3-5 SiGH3-6 SiGH3-7 SiGH3-8	ZmGH3-10 ZmGH3-11 ZmGH3-13 ZmGH3-4 ZmGH3-5
Orthogroup3	BdGH3-1	HvGH3-3	OsGH3-11		SiGH3-2	ZmGH3-9
Orthogroup4	BdGH3-3		OsGH3-7
Orthogroup5			OsGH3-6
Orthogroup6					SiGH3-11
Orthogroup7					SiGH3-16
