# Supplementary material for: Comparative Genomic and Transcriptomic Analysis Suggests the Evolutionary Dynamic of GH3 Genes in Gramineae Crops
Source: Front Plant Sci. 2019 Oct 15;10:1297. doi: 10.3389/fpls.2019.01297 (PMC6803601; doi:10.3389/fpls.2019.01297)
Supplement: Table S3 — Ka/Ks ratios and divergence times of duplicate gene pairs. [file Table_3.xls]

## Sheet: duplicategene
Seq1	Seq2	Ka	Ks	Ka/Ks ratio	Date (Mya)	Duplication type
BdGH3-6	BdGH3-7	0.172572	0.504045	0.342374	27.6948	WGD or segmental duplication
SbGH3-1	SbGH3-2	0.116607	0.341448	0.341508	18.7609	WGD or segmental duplication
SbGH3-7	SbGH3-10	0.116752	0.461731	0.252856	25.3699	WGD or segmental duplication
SiGH3-1	SiGH3-17	0.109458	0.3241	0.337728	17.8077	WGD or segmental duplication
SiGH3-4	SiGH3-10	0.121616	0.410526	0.296245	22.5564	WGD or segmental duplication
SiGH3-3	SiGH3-8	0.102934	1.11799	0.0920704	61.4281	WGD or segmental duplication
ZmGH3-2	ZmGH3-8	0.0367846	0.0988007	0.372311	5.42861	WGD or segmental duplication
ZmGH3-4	ZmGH3-10	0.173599	0.355235	0.488686	19.5184	WGD or segmental duplication
OsGH3-1	OsGH3-4	0.1251	0.4274	0.293	23.4835	WGD or segmental duplication
