# Supplementary material for: Comparative Genomic and Transcriptomic Analysis Suggests the Evolutionary Dynamic of GH3 Genes in Gramineae Crops
Source: Front Plant Sci. 2019 Oct 15;10:1297. doi: 10.3389/fpls.2019.01297 (PMC6803601; doi:10.3389/fpls.2019.01297)
Supplement: Table S4 — Annotation of conserved motifs in all GH3 proteins. [file Table_4.xlsx]

## Sheet: Sheet1
Table S2 Annotation of conserved motifs in Oryza SPL proteins.
Motif ID	Width	E-value	Annotation of Motif	MotifSeq
MEME-1	25	1.3e-2120	Zn2 and NLS	AEFDZAKRSCRRRLAGHNRRRRKPQ
MEME-2	22	4.7e-1615	Zn1	YHRRHKVCEAHSKAPVVVVAGQ
MEME-3	21	4.0e-1067	Zn1	GPQPPRCQVEGCKADLSGAKD
MEME-4	11	2.0e-1031	Zn2	QRFCQQCSRFH
MEME-5	50	4.3e-855	PTHR31251:SF27 (subfamily not name)	RTDKIVFKLFGKEPSDFPSDLRAQILSWLSSSPTDIESYIRPGCIILTVY
MEME-6	29	8.2e-620	Unknown	GGGGGGGEGLJGLKLGKRTYFEPGDGAAN
MEME-7	41	1.8e-491	PTHR31251:SF61 (subfamily not name)	RFRNLLSFAVEREWCAVTKLLLDILFIGSVDIDVQSPEELV
MEME-8	50	5.0e-569	Ankyrin repeats	SDLTPLHJAAAIEDAEDVLDALTDDPQQVGJNAWKNARDDAGLTPEDYAR
MEME-9	39	6.2e-395	OrSPL1	LLYRNSLARGLLARPAVLSLLAIAAVCVCVGLLMRALPK
MEME-10	15	8.5e-349	miR156 complementary site	APDSSCALSLLSSDS
MEME-11	15	3.7e-270	Unknown	WDWDSKAPLATPSNE
MEME-12	21	1.5e-244	Unknown	FPFIIAYPRVCSEVRELEPAJ
MEME-13	29	2.8E-321	Unknown	LRMPNIAWDELAENTLQWVQKLVSPSTDT
MEME-14	26	2.5e-231	Unknown	FWRTGLVYVRVRDQLALYKBGALMLA
MEME-15	31	5.5E-313	Unknown	QQGVRFLPFVPPRPSSSGPGFIESEDNPYSN
MEME-16	50	1.4e-525	PTHR31251:SF57 (SPB Like protein1 related)	GNKPKILFVTPIAVAGSRKVNFIVKGLNLAQPSTRLLCSFEGKYJFQEVT
MEME-17	50	3.6e-436	PTHR31251:SF61 (subfamily not name)	RGNEAYLEMVEKKJNDRLNKAHVVLVVPSTIHPVDSDNVKESEKSAEDAL
MEME-18	29	2.6e-337	Unknown	HSNNEJGWLSNKSAISSSTBNSSSKGNSL
MEME-19	15	3e-199	Unknown	HHHHHHQQLELALQG
MEME-20	15	4.4e-170	Unknown	FDDRQQISFAWDQNP
aThe motif numbers correspond to the numbers in Figure 3B. program. cThe number of the 48 plant SPL genes in Figure 2 contained the motifs. dSome mRNA sequences in this motif are complementary to miR156.

## Sheet: Sheet2
Annotation of conserved motifs in all proteins.
Motif ID	Width	E-value	Annotation of Motif	MotifSeq
Motif1	5.3e-2476	51	GH3 auxin-responsive promoter	CPDFFQSMYCQMLCGLCHRHDVLRVGAVFAHGFLRAIQFLQKHWEQLCHDI
Motif2	2.9e-2252	45	GH3 auxin-responsive promoter	LPMVCTMYASSECWFGINLNPMCPPEEVSYTIMPNMCYFEFIPLD
Motif3	2.2e-1810	34	GH3 auxin-responsive promoter	GIIPRLWPNTKYIDVIMTGSMEQYIPKLEHYSGG
Motif4	3.4e-1557	29	GH3 auxin-responsive promoter	YELVITTFAGLYRYRVGDVLQVTGFHNAA
Motif5	6.0e-1870	41	GH3 auxin-responsive promoter	KDKSIGPLEIRVVRKGTFDKLMDHAISRGASINQYKTPRCV
Motif6	2.7e-1528	39	GH3 auxin-responsive promoter	GKAMYFLFVKKETKTPGGLPARPVLTNYYKSRHFKNRMH
Motif7	2.7e-1261	41	GH3 auxin-responsive promoter	SGTSGGERKLMPTIEDELDRRQMLYSLLMPVMNQYVPGLDK
Motif8	7.1e-999	26	GH3 auxin-responsive promoter	MTRNADAVQQRVLREILAQNADTEYL
Motif9	2.4e-914	21	Unknown	PQFKFVCRKNVVLSINIDKTD
Motif10	1.4e-1208	29	GH3 auxin-responsive promoter	FKACVPMVTHEDLQPYIQRIANGDTSPIL
Motif11	2.7e-686	15	Unknown	DTSSIPGHYVIFWEL
Motif12	1.3e-599	41	GH3 auxin-responsive promoter	SLSSGTTQGKPKFLPFNDELLKSTMQIYQTSYAFRNREFPI
Motif13	1.3e-548	29	Unknown	FPPIIELLDSRVQSKHFSPKCPHWSPGNK
Motif14	5.6e-477	17	Unknown	NPELADFIEAECAKGSW
Motif15	1.7e-432	15	Unknown	CCLEMEEALNSVYRQ
