# Supplementary material for: Comparative Genomic and Transcriptomic Analysis Suggests the Evolutionary Dynamic of GH3 Genes in Gramineae Crops
Source: Front Plant Sci. 2019 Oct 15;10:1297. doi: 10.3389/fpls.2019.01297 (PMC6803601; doi:10.3389/fpls.2019.01297)
Supplement: Table S6 — The expression values of maize GH3 genes in 79 tissues at different stages. [file Table_6.xlsx]

## Sheet: Sheet1
Tissue	Samples	ZmGH3-5	ZmGH3-10	ZmGH3-11	ZmGH3-13	ZmGH3-1	ZmGH3-2	ZmGH3-3	ZmGH3-6	ZmGH3-7	ZmGH3-8	ZmGH3-12	ZmGH3-9
Shoot_tip_V5	SK037__V5_Shoot_tip_R1,SK038__V5_Shoot_tip_R2,SK039__V5_Shoot_tip_R3,	0	12.47	17.58	4.42	1.91	0.72	0.05	1.22	0	2.79	2.98	1.89
Seed_2DAP	SK106__2DAP_Whole_seed_R1,SK107__2DAP_Whole_seed_R2,SK108__2DAP_Whole_seed_R3,	0	5.5	4.67	0.38	4.24	0.27	0	5	1.52	1.95	17.7	5.14
Meiotic_Tassel_V18	SK076__V18_Meiotic_tassel_R1,SK077__V18_Meiotic_tassel_R2,SK078__V18_Meiotic_tassel_R3,	0.09	7.06	39.1	14.49	5.22	7.93	0	3.66	1.27	16.57	128.98	5.16
Immature_Tassel_V13	SK073__V13_Immature_tassel_R1,SK074__V13_Immature_tassel_R2,SK075__V13_Immature_tassel_R3,	0	20.51	17.17	2.04	7.57	4.48	0	1.36	0.22	5.32	11.85	7.8
ThreeDAS-MZEZ	SS.27__Mz.Ez_3d_R2,SS.45__Mz.Ez_3d_R1,SS.56__Mz.Ez_3d_R3,	0	0.93	16.87	2.58	2.14	1.41	10.63	0.73	0.76	3.02	0.3	1.38
Internode_24DAP	PP_33__24_POL_INT_R1,PP_34__24_POL_INT_R2,	0	43.94	10.47	6.15	0	2.34	0.06	0	0.07	2.98	0	1.88
V13-BR-Node6	SS.69__BraceRoot_Node6_abvgrnd_V13_R1,SS.74__BraceRoot_Node6_abvgrnd_V13_R2,SS.76__BraceRoot_Node6_abvgrnd_V13_R3,	0	1.78	7.04	5.87	0.06	4.78	0.51	0.15	0.43	4.53	3.42	2.18
V7-CR-Nodes1-3	SS.70__CrownRoot_Nodes_1.3__V7_R1,SS.71__CrownRoot_Nodes_1.3__V7_R3,	0	22.83	12.13	11.14	4.89	11.26	3.78	0.54	8.78	3.16	0.81	1.53
Fourth_Internode_V9	SK058__V9_Fourth_elongated_internode_R1,SK059__V9_Fourth_elongated_internode_R2,SK060__V9_Fourth_elongated_internode_R3,	0	1.76	13.87	3.21	0	0	0.06	0.08	0	0	0	1.96
Coleoptile_6DAS_Primary_Root	SK007__6DAS_GH_Primary_Root_R1,SK008__6DAS_GH_Primary_Root_R2,SK009__6DAS_GH_Primary_Root_R3,	0.17	3.84	19.45	4.82	10.87	5.14	14.62	0.41	0.29	6.91	1.03	1.13
SevenDAS-PR-Z1	RA.2__TapRoot_Z1_7d_R2,RA.4__TapRoot_Z1_7d_R1,RA.5__TapRoot_Z1_7d_R3,	0	2.85	24.11	3.26	2.91	2.83	8.78	0.85	1.63	2.09	1.07	2.08
Pooled_Leaves_V1	SK019__V1_4D_PE_Pooled_Leaves_R1,SK020__V1_4D_PE_Pooled_Leaves_R2,SK021__V1_4D_PE_Pooled_Leaves_R3,	0	45.22	23.18	7.78	0.37	1.48	0.05	0.62	0	0.27	0	0
SevenDAS-PR-Z3	RA.14__TapRoot_Z3_7d_R1,RA.20__TapRoot_Z3_7d_R3,RA.21__TapRoot_Z3_7d_R2,	0	18.39	22.38	8.04	3.1	6.91	14.34	2.25	8.81	6.85	0.26	1.36
Immature_Leaf_V9	SK070__V9_Papery_Leaves_R1,SK071__V9_Papery_Leaves_R2,SK072__V9_Papery_Leaves_R3,	0	8.06	16.28	1.05	1.4	0.75	0.21	0.44	0	2.17	0.43	0.65
Seed_24DAP	SK172__24DAP_Whole_Seed_R1,SK173__24DAP_Whole_Seed_R2,SK174__24DAP_Whole_Seed_R3,	0.37	20.53	3.05	0.27	1.68	12.24	0.07	0.21	0.8	10.74	0.06	0.61
Silks_R1	SK088__R1_Silks_R1,SK089__R1_Silks_R2,SK090__R1_Silks_R3,	0	4.93	3.16	1.56	5.39	8.74	0	1.72	0.06	4.65	0.06	0.45
Endosperm_20DAP	SK157__20DAP_Endosperm_R1,SK158__20DAP_Endosperm_R2,SK159__20DAP_Endosperm_R3,	0.1	14.66	2.76	0.14	0.44	1.09	0	0	0.13	0.51	0	0.25
SevenDAS-PR-Z2	RA.15__TapRoot_Z2_7d_R3,RA.18__TapRoot_Z2_7d_R1,RA.3__TapRoot_Z2_7d_R2,	0	13.48	19.89	9.52	12.35	5.44	13.13	0.65	2.12	4.36	1.21	1.67
Tip_of_Stage_2_leaf_V7	SK052__V7_Tip_of_transition_leaf_R1,SK053__V7_Tip_of_transition_leaf_R2,SK054__V7_Tip_of_transition_leaf_R3,	0	25.95	23.32	5.67	0	0.17	0	0	0	0	0	0
ThreeDAS-CorticalParenchyma	RA.13__CortPar_3d_R2,RA.8__CortPar_3d_R3,RA.9__CortPar_3d_R1,	0.15	10.78	31.87	12.55	6.29	6.43	6.5	0.69	1.6	10.5	1.32	0.5
Tip_of_Stage_2_leaf_V5	SK043__V5_Tip_of_Stage_2_Leaf_R1,SK044__V5_Tip_of_Stage_2_Leaf_R2,SK045__V5_Tip_of_Stage_2_Leaf_R3,	0.33	28	15.07	4.3	0	0.26	0	0	0	0.09	0.06	0.2
Leaf_30DAP	PP.45__30_DAP_POL_LEAF_R1,PP.46__30_DAP_POL_LEAF_R2,	0	26.89	21.63	14.44	0	4.42	0.06	0	34.23	9.23	0	0.24
SevenDAS-RootSystem	SS.22__WholeRootSystem_7d_R2,SS.30__WholeRootSystem_7d_R1,SS.54__WholeRootSystem_7d_R3,	0	22.94	16.29	7.2	7.13	4.21	13.06	1.75	6.84	6.29	0.59	1.37
ThreeDAS-DZ	SS.21__DifferentiationZone_3d_R1,SS.28__DifferentiationZone_3d_R3,SS.61__DifferentiationZone_3d_R2,	0.06	13.17	16.09	7.24	10.71	8.02	9.09	0.23	1.37	9.46	1.41	0.82
Internode_18DAP	PP_25__18_POL_INT_R1,PP_26__18_POL_INT_R2,	0	33.23	11.99	9.06	0	0.2	0	0	0	0.05	0	2.16
Endosperm_12DAP	SK124__12DAP_Endopsperm_R1,SK125__12DAP_Endopsperm_R2,SK126__12DAP_Endopsperm_R3,	2.49	10.54	7.6	0.32	15.71	41.2	0	0	6.59	19.52	0.15	1.03
Seed_16DAP	SK133__16DAP_Whole_seed_R1,SK134__16DAP_Whole_seed_R2,SK135__16DAP_Whole_seed_R3,	1.7	19.99	4.84	0.32	2.65	28.28	0	0	2.54	21.59	0.12	0.59
Thirteenth_Leaf_R2	SK097__R2_Thirteenth_Leaf_R1,SK098__R2_Thirteenth_Leaf_R2,SK099__R2_Thirteenth_Leaf_R3,	0	175.01	7.17	10.8	0	1.41	0	0	0.07	2.42	0	0.24
Endosperm_22DAP	SK166__22DAP_Endosperm_R1,SK167__22DAP_Endosperm_R2,SK168__22DAP_Endosperm_R3,	0.1	16.48	2.17	0.07	0.5	0.84	0	0	0.14	1	0	0.31
Leaf_6DAP	PP.14__6_DAP_POL_LEAF_R2,	0	40.63	14	13.02	0	1.58	0	0	0.5	1.17	0	0.19
Eleventh_Leaf_V9	SK064__V9_Eleventh_Leaf_R1,SK065__V9_Eleventh_Leaf_R2,SK066__V9_Eleventh_Leaf_R3,	0	44.13	16.26	6.4	0	2.44	0	0.21	0	0.66	0	0.18
Endosperm_16DAP	SK136__16DAP_Endosperm_R1,SK137__16DAP_Endosperm_R2,SK138__16DAP_Endosperm_R3,	0.39	73.66	1.7	0.17	2.38	8.15	0.11	0	0.88	5.54	0	0.36
Seed_22DAP	SK163__22DAP_Whole_Seed_R1,SK164__22DAP_Whole_Seed_R2,SK165__22DAP_Whole_Seed_R3,	0.88	21.82	4.2	0.42	4.27	17.98	0.06	0.21	1.74	18.86	0	1.09
Base_of_Stage_2_leaf_V5	SK046__V5_Bottom_of_transition_leaf_R1,SK047__V5_Bottom_of_transition_leaf_R2,SK048__V5_Bottom_of_transition_leaf_R3,	0	0.69	29.37	0.93	1.94	0.1	0	0.17	0	1.06	0.7	1.09
Prepollination_Cob_R1	SK085__R1_Pre_pollination_cob_R1,SK086__R1_Pre_pollination_cob_R2,SK087__R1_Pre_pollination_cob_R3,	0	5.12	7.45	0.45	3.76	0.24	0	5.08	0.81	2.12	12.31	7.36
Seed_8DAP	SK115__8DAP_Whole_Seed_R1,SK116__8DAP_Whole_Seed_R2,SK117__8DAP_Whole_Seed_R3,	0.97	4.01	6.44	0.15	9.05	16.99	0	2.32	3.49	7.09	6.46	2.69
V13-CR-Node5	SS.68__CrownRoot_Node5_V13_R1,SS.75__CrownRoot_Node5_V13_R3,SS.77__CrownRoot_Node5_V13_R2,	0	15.46	8.24	6.72	2.81	3.37	5.01	0.97	1.19	1.51	0.22	1.66
Topmost_Leaf_V3	SK034__V3_Topmost_leaf_R1,SK035__V3_Topmost_leaf_R2,SK036__V3_Topmost_leaf_R3,	0	20.66	28.54	5.4	0.79	0.56	0	0.8	0	0.1	0.26	0.09
Thirteenth_Leaf_V9	SK067__V9_Thirteenth_Leaf_R1,SK068__V9_Thirteenth_Leaf_R2,SK069__V9_Thirteenth_Leaf_R3,	0	18.07	16.65	3.82	0.08	0.88	0.06	0.08	0	0.22	0	0.32
Endosperm_24DAP	SK175__24DAP_Endosperm_R1,SK176__24DAP_Endosperm_R2,SK177__24DAP_Endosperm_R3,	0.12	18.91	1.62	0.08	0.16	0.78	0.08	0	0	1.18	0	0.17
Anthers_R1	SK091__R1_Anthers_R1,SK092__R1_Anthers_R2,SK093__R1_Anthers_R3,	0.81	67.46	42.24	3.83	2.43	75.12	0	1.73	148.68	45.85	28.24	8.56
Base_of_Stage_2_leaf_V7	SK055__V7_Bottom_of_transition_leaf_R1,SK056__V7_Bottom_of_transition_leaf_R2,SK057__V7_Bottom_of_transition_leaf_R3,	0	1.01	23.31	0.97	3.04	0.27	0	0.12	0	0.78	1.43	2.21
Coleoptile_6DAS_GH	SK004__6_DAS_GH_Coleoptile_R1,SK005__6_DAS_GH_Coleoptile_R2,SK006__6_DAS_GH_Coleoptile_R3,	0	3.62	15.96	1.57	3.81	5.18	5.48	13.98	0.12	4.23	0.66	2.02
Embryo_20DAP	SK160__20DAP_Embryo_R1,SK161__20DAP_Embryo_R2,SK162__20DAP_Embryo_R3,	0.1	9.92	10.02	0.35	18.73	66.95	0.31	2.5	2.28	47.27	0.87	4.64
Immature_Cob_V18	SK079__V18_Immature_cob_R1,SK080__V18_Immature_cob_R2,SK081__V18_Immature_cob_R3,	0	1.72	25.57	2.99	4.2	4.41	0	2.39	5.15	4.46	6.66	9.01
Seed_12DAP	SK121__12DAP_Whole_seed_R1,SK122__12DAP_Whole_seed_R2,SK123__12DAP_Whole_seed_R3,	3.37	9.81	11.47	0.33	18.19	63.06	0.06	0.14	7.38	42.95	0.46	1.39
Seed_20DAP	SK154__20DAP_Whole_Seed_R1,SK155__20DAP_Whole_Seed_R2,SK156__20DAP_Whole_Seed_R3,	0.3	15.93	4.5	0.56	3.31	15.67	0	0.13	1.12	11.46	0	0.51
Pericarp_18DAP	SK151__18DAP_Pericarp_R1,SK152__18DAP_Pericarp_R2,SK153__18DAP_Pericarp_R3,	0.34	3.93	5.32	0.13	8.21	107.98	0.07	0	7.57	108.16	0	0.71
SevenDAS-PR-Z4	RA.10__TapRoot_Z4_7d_R2,RA.22__TapRoot_Z4_7d_R3,RA.23__TapRoot_Z4_7d_R1,	0	38.23	23.65	20.55	0.84	6.79	2.65	0.68	11.05	5.71	0.1	0.72
ThreeDAS-PrimaryRoot	SS.38__WholeRootSystem_3d_R3,SS.39__WholeRootSystem_3d_R1,SS.40__WholeRootSystem_3d_R2,	0.17	9.85	16.71	6.43	7.1	4.03	8.76	0.73	1.39	6.45	1.52	1.1
Seed_18DAP	SK142__18DAP_Whole_Seed_R1,SK144__18DAP_Whole_Seed_R3,SK147__18DAP_Whole_Seed_R2,	1.61	27.51	4.59	0.38	6.28	49.55	0.11	0.05	5.11	29.94	0.1	0.62
Thirteenth_Leaf_VT	SK082__VT_Thirteenth_Leaf_R1,SK083__VT_Thirteenth_Leaf_R2,SK084__VT_Thirteenth_Leaf_R3,	0	204.14	9.22	11.48	0.14	3.35	0.12	0	0.06	2.98	0	0.41
Internode_12DAP	PP_17__12_POL_INT_R1,PP_18__12_POL_INT_R2,	0	40.96	9.28	5.63	3.06	39.12	0.1	0	1.44	34.68	0	2.04
SevenDAS-SeminalRoots	SS.25__Seminal_7d_R3,SS.44__Seminal_7d_R1,	0	20.79	17.63	6.53	8.57	3.89	11.72	1.14	4.36	6.15	0.61	1.28
Endosperm_18DAP	SK143__18DAP_Endosperm_R3,SK145__18DAP_Endosperm_R1,SK146__18DAP_Endosperm_R2,	0.26	14.26	5.24	0.34	3.25	16.34	0	0	2.54	10.9	0.05	0.53
SevenDAS-PrimaryRoot	SS.36__WholePrimaryRoot_7d_R3,SS.42__WholePrimaryRoot_7d_R2,SS.58__WholePrimaryRoot_7d_R1,	0	25.96	15.38	6.6	6.09	3.03	11.59	1.58	11.3	4.94	0.44	1.33
Internode_6DAP	PP_10__6_POL_INT_R2,PP_9__6_POL_INT_R1,	0	23.67	9.98	6.68	0	0.54	0	0	0	0.23	0	1.83
ThreeDAS-Stele	RA.17__Stele_3d_R1,RA.6__Stele_3d_R3,RA.7__Stele_3d_R2,	0	5.27	17.68	6.48	2.92	1.54	0.44	0.3	0	0.52	1.23	2.11
Embryo_16DAP	SK139__16DAP_Embryo_R1,SK140__16DAP_Embryo_R2,SK141__16DAP_Embryo_R3,	0	20.77	5.43	0.15	38.3	314.47	0.81	3.69	0.32	92.55	5.03	3.26
Eighth_Leaf_V9	SK061__V9_Eighth_Leaf_R1,SK062__V9_Eighth_Leaf_R2,SK063__V9_Eighth_Leaf_R3,	0.05	142.94	9.42	8.2	0	2.09	0.1	0	0.15	0.53	0	0.06
First_Internode_V5	SK040__V5_First_elongated_internode_R1,SK041__V5_First_elongated_internode_R2,SK042__V5_First_elongated_internode_R3,	0	7.39	14.74	5.61	1.23	0.49	0.92	1.81	0.46	6.39	1.76	3.04
Seed_14DAP	SK127__14DAP_Whole_seed_R1,SK128__14DAP_Whole_seed_R2,SK129__14DAP_Whole_seed_R3,	1.01	12.43	5.96	0.41	6.57	35.01	0	0	4.54	26.34	0.13	0.62
Embryo_24DAP	SK178__24DAP_Embryo_R1,SK179__24DAP_Embryo_R2,SK180__24DAP_Embryo_R3,	0	11.98	6.06	0.27	12.86	75.13	0.95	3.42	1.64	47.67	0.93	4.07
Stem_and_SAM_V1	SK022__V1_4D_PE_Stem_plus_SAM_R1,SK023__V1_4D_PE_Stem_plus_SAM_R2,SK024__V1_4D_PE_Stem_plus_SAM_R3,	0	9.09	19.9	2.75	5.46	3.67	3.61	5.76	0.27	5.69	3.42	2.47
Stem_and_SAM_V3	SK028__V3_Stem_and_SAM_R1,SK029_2__V3_Stem_and_SAM_R2,SK030_2__V3_Stem_and_SAM_R3,	0	13.26	19.9	3.2	4.91	4.17	0.73	7.21	0.51	14.76	6.82	2.16
V7-CR-Node5	RA.35__CrownRoot_Node5_V7_R1,SS.78__CrownRoot_Node5_V7_R2,	0	7.35	11.99	5.82	2.82	3.46	3.9	0.6	1.16	1.92	0.48	1.68
V7-CR-Node4	SS.65__CrownRoot_Node4_V7_R1,SS.66__CrownRoot_Node4_V7_R2,SS.73__CrownRoot_Node4_V7_R3,	0	14.17	13.3	11.15	3.38	9.27	3.81	0.56	4.55	3.82	0.43	1.64
Seed_6DAP	SK112__6DAP_Whole_seed_R1,SK113__6DAP_Whole_seed_R2,SK114__6DAP_Whole_seed_R3,	0	4.05	6.01	0.07	6.34	6.22	0	1.94	3.29	2.23	10.09	5
Leaf_18DAP	PP.29__18_DAP_POL_LEAF_R1,PP.30__18_DAP_POL_LEAF_R2,	0	46.31	18.26	16.53	0.08	1.31	0	0	0.71	3.3	0	0.38
Internode_0DAP	PP1__0_POL_INT_R1,PP_2___0_POL_INT_R2,	0	19.11	6.87	4.93	0.2	0.39	0.32	0.39	0	1.47	1.16	5.2
Seed_4DAP	SK109__4DAP_Whole_Seed_R1,SK110__4DAP_Whole_Seed_R2,SK111__4DAP_Whole_Seed_R3,	0	5.27	5.95	0.23	2.89	0.95	0	4.95	1.47	1.69	14.16	4.41
Leaf_24DAP	PP.37__24_DAP_POL_LEAF_R1,PP.38__24_DAP_POL_LEAF_R2,	0	23.53	14.58	12.64	0	3.34	0	0	0.87	4.56	0	0.49
Endosperm_14DAP	SK130__14DAP_Endopsperm_R1,SK131__14DAP_Endopsperm_R2,SK132__14DAP_Endopsperm_R3,	0.64	13.34	3.47	0.25	3.3	7.35	0	0	1.3	5.42	0	0.44
Internode_30DAP	PP_41__30_POL_INT_R1,PP_42__30_POL_INT_R2,	0	25.08	10.1	6.73	0	1.03	0.18	0	0	0.84	0	1.85
Embryo_18DAP	SK148__18DAP_Embryo_R1,SK149__18DAP_Embryo_R2,SK150__18DAP_Embryo_R3,	0	7.22	10.28	0.33	49.18	230.89	0.57	2.14	0.92	118.8	1.6	3.25
Seed_10DAP	SK118__10DAP_Whole_seed_R1,SK119__10DAP_Whole_seed_R2,SK120__10DAP_Whole_seed_R3,	3.27	8.16	9.56	0.21	15.84	70.49	0.05	1.05	3.33	38.51	3.14	1.69
Leaf_12DAP	PP.21__12_DAP_POL_LEAF_R1,PP.22__12_DAP_POL_LEAF_R2,	0	35.22	16.71	14.74	0	1.39	0	0	0.13	1.78	0	0.28
Embryo_22DAP	SK169__22DAP_Embryo_R1,SK170__22DAP_Embryo_R2,SK171__22DAP_Embryo_R3,	0	10.43	9.81	0.36	19.16	74.3	0.53	2.98	5.82	60.66	1.2	5.05
Leaf_0DAP	PP.5__0_DAP_POL_LEAF_R1,PP.6__0_DAP_POL_LEAF_R2,	0	44.92	15.39	15.45	0	2.38	0	0	0.09	3.88	0	0.2
