# Supplementary material for: Comparative Genomic and Transcriptomic Analysis Suggests the Evolutionary Dynamic of GH3 Genes in Gramineae Crops
Source: Front Plant Sci. 2019 Oct 15;10:1297. doi: 10.3389/fpls.2019.01297 (PMC6803601; doi:10.3389/fpls.2019.01297)
Supplement: Table S7 — The expression values of maize GH3 genes under salt, cold, and heat, as well as after C. graminicola infection. [file Table_7.xlsx]

## Sheet: Sheet1
Tissue	Samples	ZmGH3-5	ZmGH3-10	ZmGH3-11	ZmGH3-13	ZmGH3-1	ZmGH3-2	ZmGH3-3	ZmGH3-6	ZmGH3-7	ZmGH3-8	ZmGH3-12	ZmGH3-9
TemperatureStress-Control	htcld_ctrl_R1,htcld_ctrl_R2,htcld_ctrl_R3,	0.21	145.55	22.3	7.68	1.16	1.01	0.15	3.6	0	0.35	0.29	0.26
TemperatureStress-Cold	cold_R1,cold_R2,cold_R3,	0.05	60.8	14.77	2.96	6.24	1.26	0	5.8	0	0.67	0.16	0.12
TemperatureStress-Heat	heat_R1,heat_R2,heat_R3,	0.12	109.32	18.21	3.6	0.51	1.13	0.07	1.29	0	0.56	0	0.81
SaltStress-0mM	slt_ctrl_R1,slt_ctrl_R2,slt_ctrl_R3,	0	76.72	15.85	8.43	0	0.55	0.12	0	0.58	2.61	0	0.41
SaltStress-200mM	slt_R1,slt_R2,slt_R3,	0	11.75	11.41	7.48	0	1.33	0.19	0	0.84	1.79	0	0.19
C_graminicola-48hpi	alb_48h_R2,alb_48h_R3,	0	17.18	18.43	5.52	0	30.71	0.22	0	49.45	50.44	0	0.83
C_graminicola-24hpi	alb_24h_R2,alb_24h_R3,	0	41.48	19.08	5.58	0	5.23	0	0	1.11	12.79	0	0.99
C_graminicola-0hpi	alb_ctrl_R1,alb_ctrl_R2,alb_ctrl_R3,	0	93.5	13.38	3.99	0	0.14	0	0	0	0.19	0	0.5
